# Supplementary material for: Chlorhexidine Promotes Psl Expression in Pseudomonas aeruginosa That Enhances Cell Aggregation with Preserved Pathogenicity Demonstrates an Adaptation against Antiseptic
Source: Int J Mol Sci. 2022 Jul 27;23(15):8308. doi: 10.3390/ijms23158308 (PMC9368580; doi:10.3390/ijms23158308)
Supplement: Supplementary file 1 [file ijms-23-08308-s001.zip]

Archive with 1 entries (1 files):
- ijms-1795213-supplementary.pdf
